# Supplementary material for: Combined Analysis of Bulk and Single-Cell Transcriptomic Data Reveals Dormancy-Associated Genes in Colorectal Cancer
Source: Int J Mol Sci. 2026 Jun 8;27(12):5191. doi: 10.3390/ijms27125191 (PMC13300251; doi:10.3390/ijms27125191)
Supplement: Supplementary file 1 [file ijms-27-05191-s001.zip]

Archive with 1 entries (1 files):
- ijms-4317431-supplementary.pdf
